# Supplementary material for: Relation of accommodative microfluctuation with dry eye symptoms in short tear break-up time dry eye
Source: PLoS One. 2017 Sep 8;12(9):e0184296. doi: 10.1371/journal.pone.0184296 (PMC5590915; doi:10.1371/journal.pone.0184296)
Supplement: S1 Table — (XLS) [file pone.0184296.s001.xls]

## Sheet: PlosOne170503
被験者番号	sexM1F2	age	VDThours	smoking	Symptoms:positive1negative2	DE1N2	grounds for exclusion	BUT1	BUT2	BUT3	BUTmean	vital staining score	TMH	Schirmer value	startingVA	functional VA	VMR	blink frequency	Ref１mean	Re２2mean	RangeAccommodation	refraction	astigma	Hfc１mean	Hfc２mean	HfcTotal	foreign body sensation	dryness	iching	blurred vision	heavy sensation	eye pain	photophobia	red eye	epiphora	eye discomfort	discharge	eye fatigue	total	irregularity of lid margine	LWE (upper)	LWE (lower)	vascular engorgement	plugging	MCJ displacement
Part1-003	1	36	3	3	2	2		7	10	10	9	1	0.3	12	-0.18	-0.16	0.99	9	-0.33	-1.84	2.22	-0.43	-0.88	53.62	60.92	57.18	0	0	0	0	0	0	0	0	0	0	0	0	0	0	1	0	0	0	0
Part1-003	1	36	3	3	2		BUT	2	3	2	2.3	0	0.3	30	-0.18	-0.03	0.95	14	-1.06	-2.1	1.63	-0.68	-1.08	59.75	62.28	60.49	0	0	0	0	0	0	0	0	0	0	0	0	0	0	0	0	0	0	0
Part1-004	1	39	9	2	1		S	5	7	10	7.3	1	0.2	1	-0.18	-0.1	0.97	11	-0.14	-1.47	2.28	0.19	-0.52	54.71	65.65	58.74	2	3	1	1	3	2	1	3	2	3	1	3	25	0	2	2	0	1	0
Part1-004	1	39	9	2	1	1		5	2	3	3.3	1	0.2	9	-0.08	0.14	0.92	23	-0.29	-1.52	2.14	-0.04	-0.92	57.65	68.68	61.78	2	3	1	1	3	2	1	3	2	3	1	3	25	0	0	2	0	0	0
Part1-005	2	39	0	2	1		S	3	3	3	3	0	0.3	2	-0.18	-0.14	0.99	13	-0.07	-1.67	2.98	-0.82	-0.24	58.06	68.85	64.5	0	1	0	0	3	0	0	0	0	0	1	3	8	0	0	0	0	0	0
Part1-005	2	39	0	2	1		S	2	2	2	2	0	0.3	5	-0.08	-0.1	1.01	11	0.33	-0.83	1.96	0.26	-0.13	54.43	59.62	57.13	0	1	0	0	3	0	0	0	0	0	1	3	8	0	2	2	0	0	0
Part1-006	1	31	12	2	2		BUT	3	3	4	3.3	0	0.3	11	-0.18	-0.14	0.99	10	0.11	-1.1	1.87	0.11	-0.42	51.18	65.3	55.96	0	0	0	0	0	0	0	0	0	0	0	0	0	0	0	0	0	0	0
Part1-006	1	31	12	2	2	2		10	10	8	9.3	0	0.4	18	-0.18	-0.14	0.98	9	-0.12	-1.16	1.56	0.26	-0.11	52.03	63	54.77	0	0	0	0	0	0	0	0	0	0	0	0	0	0	1	2	0	0	0
Part1-007	1	41	6	2	1		BUT	8	5	5	6	0	0.5														0	0	0	0	0	0	3	0	0	1	0	1	5	0	0	0	0	0	0
Part1-007	1	41	6	2	1		BUT	8	7	8	7.7	0	0.5														0	0	0	0	0	0	3	0	0	1	0	1	5	0	0	1	0	0	0
Part1-008	2	30	11	2	1	1		2	2	2	2	1	0.2	21	-0.08	0	0.97	15	-1.07	-2.02	1.45	-0.81	-0.68	49.11	63.74	52.61	1	2	1	1	0	0	3	0	1	1	0	1	11	0	1	1	0	0	0
Part1-008	2	30	11	2	1		BUT	5	6	6	5.7	0	0.2	35	0	0.02	0.99	18	-0.99	-2.16	1.8	-1.1	-0.64	41.1	54.09	45.75	1	2	1	1	0	0	3	0	1	1	0	1	11	0	0	0	0	0	0
Part1-009	2	30	12	2	2		BUT	3	2	2	2.3	0	0.4														0	0	0	0	0	0	0	0	0	0	0	0	0	0	1	1	0	0	0
Part1-009	2	30	12	2	2		BUT	2	2	2	2	0	0.4														0	0	0	0	0	0	0	0	0	0	0	0	0	0	1	0	0	1	0
Part1-010	1	32	6	2	2		BUT	2	6	6	4.7	0	0.4	6	0	0.1	0.96	15	-1.43	-2.72	1.92	-1.36	-0.06	45.69	60.91	51.65	0	0	0	0	0	0	0	0	0	0	0	0	0	0	1	1	0	0	0
Part1-010	1	32	6	2	2	2		5	6	7	6	0	0.4	35	0	0.1	0.96	16	-0.9	-2.24	1.96	-0.89	-0.15	50.39	55.22	52.59	0	0	0	0	0	0	0	0	0	0	0	0	0	0	0	0	0	0	0
Part1-011	2	31	0	2	1	1		2	2	1	1.7	1	0.3	21	-0.18	-0.15	0.99	22	-0.27	-1.5	1.91	-0.12	-0.5	48.9	73.14	57.69	1	3	1	2	1	3	0	1	0	2	0	3	17	0	0	1	0	0	0
Part1-011	2	31	0	2	1		BUT	7	7	7	7	0	0.4	34	-0.08	0.1	0.94	30	-0.77	-2.13	1.91	-0.59	-0.36	57.61	69.21	61.53	1	3	1	2	1	3	0	1	0	2	0	3	17	0	1	2	0	0	0
Part1-012	1	30	2	2	2		S	3	2	2	2.3	0	0.2	4	0	0.08	0.97	3	-0.65	-1.89	1.89	-0.29	-0.96	51.87	65.02	55.16	0	0	0	0	0	0	0	0	0	0	0	0	0	0	1	1	0	0	0
Part1-012	1	30	2	2	2		BUT	5	5	5	5	0	0.2	33	0	0.01	1	4	-0.81	-2.19	2.05	-0.66	-0.7	46.96	61.24	52.02	0	0	0	0	0	0	0	0	0	0	0	0	0	0	3	2	0	0	0
Part1-013	1	31	4	2	1		S	3	2	2	2.3	2	0.2	5	-0.18	-0.13	0.98	43	-0.72	-2.2	2.49	-1.03	-0.39	44.09	56.92	50.31	0	2	1	1	2	0	2	0	0	1	0	3	12	0	0	1	0	0	0
Part1-013	1	31	4	2	1	1		0	2	2	1.3	0	0.2	6	-0.18	-0.12	0.98	34	-1.07	-2.28	2.15	-1.13	-0.8	51.19	55	52.64	0	2	1	1	2	0	2	0	0	1	0	3	12	0	0	1	0	0	0
Part1-014	1	41	3	2	1	1		4	4	4	4	0	0.3	9	-0.08	-0.01	0.97	9	-0.86	-2.02	1.57	-0.5	-0.25	46.96	57.97	51.55	0	3	3	0	0	0	2	0	0	0	0	2	10	0	0	0	0	0	0
Part1-014	1	41	3	2	1		BUT	10	10	10	10	0	0.3	9	-0.08	0.11	0.93	27	-0.82	-2.24	2.26	-1.11	-0.26	55.23	60.24	57.91	0	3	3	0	0	0	2	0	0	0	0	2	10	0	1	1	0	0	0
Part1-015	1	34	5	2	1		Left eye dominant	3	4	2	3	0	0.1	10	-0.18	0.1	0.9	14	-0.24	-1.5	2.08	-0.08	-0.47	52.17	62.75	55.69	3	3	2	0	0	3	0	3	0	1	1	3	19	0	1	1	0	0	0
Part1-015	1	34	5	2	1	1		2	3	3	2.7	0	0.1	18	0	0.21	0.92	15	-0.38	-1.78	2.24	-0.42	-0.28	55.15	65.16	59.97	3	3	2	0	0	3	0	3	0	1	1	3	19	0	0	0	0	0	0
Part1-016	1	31	8	2	2		BUT	3	4	8	5	1	0.2														0	0	0	0	0	0	0	0	0	0	0	0	0	0	2	2	0	0	0
Part1-016	1	31	8	2	2		BUT	5	3	6	4.7	0	0.2														0	0	0	0	0	0	0	0	0	0	0	0	0	0	0	0	0	0	0
Part1-017	1	27	2	2	2		BUT	4	3	3	3.3	0	0.2														0	0	0	0	0	0	0	0	0	0	0	0	0	0	0	0	0	0	0
Part1-017	1	27	2	2	2		BUT	3	3	4	3.3	1	0.2														0	0	0	0	0	0	0	0	0	0	0	0	0	0	1	3	0	0	0
Part1-018	1	29	2	2	2		BUT	2	2	4	2.7	1	0.2	7	0.3	0.39	0.96	12	-1.1	-2.42	1.94	-1.06	-0.6	44.3	52.41	47.09	0	0	0	0	0	0	0	0	0	0	0	0	0	0	1	1	0	0	0
Part1-018	1	29	2	2	2		S	6	7	8	7	0	0.2	4	0	0.59	0.88	14	-1.3	-2.78	1.91	-1.28	-0.49	44.87	52.17	47.41	0	0	0	0	0	0	0	0	0	0	0	0	0	0	0	0	0	0	0
Part1-020	1	29	8	2	2		BUT	2	2	2	2	0	0.2														0	0	0	0	0	0	0	0	0	0	0	0	0	0	0	2	0	0	0
Part1-020	1	29	8	2	2		B高、データ無	2	3	3	2.7	0	0.2														0	0	0	0	0	0	0	0	0	0	0	0	0	0	0	1	0	0	0
Part1-021	2	42	0	2	2		S	6	6	6	6	1	0.2	1	-0.08	-0.06	0.99	13	-0.94	-2.38	1.93	-0.88	-0.2	52.59	64.79	54.39	0	0	0	0	0	0	0	0	0	0	0	0	0	0	0	2	0	0	0
Part1-021	2	42	0	2	2		S	8	6	5	6.3	0	0.2	0	-0.18	-0.14	0.99	7	-0.62	-1.77	1.67	-0.82	-0.3	47.41	65.35	53.91	0	0	0	0	0	0	0	0	0	0	0	0	0	0	2	3	0	0	0
Part1-022	1	42	10	1	1		Left eye dominant	2	2	2	2	0	0.2	21	-0.18	-0.17	1	1	-0.29	-1.15	1.15	-0.24	-1.13	50.42	60.18	52.48	1	2	3	1	0	0	1	1	1	1	1	1	13	0	0	1	0	1	0
Part1-022	1	42	10	1	1	1		1	1	2	1.3	0	0.2	35	-0.08	-0.11	1.01	2	-0.86	-2	1.73	-0.67	-0.85	57.35	56.66	57.44	1	2	3	1	0	0	1	1	1	1	1	1	13	0	1	0	0	1	0
Part1-023	2	33	5	2	2		BUT	3	3	3	3	0	0.2	9	-0.18	0.03	0.93	11	0.24	-0.83	1.7	0.51	-0.5	50.54	61.82	52.98	0	0	0	0	0	0	0	0	0	0	0	0	0	0	1	0	0	1	0
Part1-023	2	33	5	2	2		S	6	7	4	5.7	0	0.2	4	-0.18	-0.03	0.95	14	-0.43	0	0.88	0.41	-0.15	58.95	#NULL!	59.45	0	0	0	0	0	0	0	0	0	0	0	0	0	0	1	1	0	1	0
Part1-024	2	28	12	2	1	1		3	2	3	2.7	0	0.3	10	-0.08	0.03	0.96	6	-0.14	-1.46	1.92	-0.04	-0.25	42.09	58.95	48.69	2	3	2	2	3	1	2	2	2	2	3	3	27	0	0	0	0	0	0
Part1-024	2	28	12	2	1		Left eye dominant	3	3	3	3	0	0.3	30	-0.18	-0.1	0.97	9	-0.01	-1.61	2.04	0.23	-0.48	50.94	65.21	55.94	2	3	2	2	3	1	2	2	2	2	3	3	27	0	1	0	0	0	0
Part1-026	1	35	0	2	1	1		4	4	4	4	0	0.2	35	-0.08	-0.06	0.99	11	-0.69	-1.96	1.81	-0.47	-0.58	47.03	61.54	51.44	2	3	3	2	2	2	2	3	2	3	3	3	30	0	0	0	0	0	0
Part1-026	1	35	0	2	1		Left eye dominant	5	5	5	5	0	0.2	35	-0.18	-0.11	0.98	16	-0.34	-1.69	2.1	-0.24	-0.46	44.39	59.83	50.18	2	3	3	2	2	2	2	3	2	3	3	3	30	0	1	0	0	0	0
Part1-027	1	33	1.5	2	2		S	4	6	8	6	0	0.5	5	-0.18	-0.08	0.96	0	0.05	-1.21	1.86	0.38	-0.33	45.67	54.91	49.37	0	0	0	0	0	0	0	0	0	0	0	0	0	1	1	1	0	1	0
Part1-027	1	33	1.5	2	2		BUT	2	2	2	2	0	0.4	9	-0.18	-0.11	0.98	0	-0.15	-1.38	1.83	0.25	-0.17	53.3	58.41	54.58	0	0	0	0	0	0	0	0	0	0	0	0	0	0	0	1	0	0	0
Part1-028	2	42	5	2	1		S	4	2	2	2.7	0	0.2	0	-0.18	-0.09	0.97	19	-0.9	-2.39	2.09	-0.74	-0.29	45.85	51.64	48.34	2	2	3	2	3	3	0	0	1	3	0	3	22	0	1	1	0	0	0
Part1-028	2	42	5	2	1		S	2	2	3	2.3	1	0.2	1	-0.18	-0.09	0.97	19	-0.73	-2.06	1.9	-0.58	-0.48	42.61	54.72	46.84	2	2	3	2	3	3	0	0	1	3	0	3	22	0	1	1	0	0	0
Part1-029	1	25	4	2	2		S	10	8	8	8.7	0	0.2	4	0.05	0.28	0.92	13	-0.81	-2.12	1.79	-0.5	-0.46	51.43	61.21	55.47	0	0	0	0	0	0	0	0	0	0	0	0	0	0	2	0	0	0	0
Part1-029	1	25	4	2	2	2		10	10	10	10	0	0.2	14	-0.08	0.05	0.95	12	-1.23	-2.26	2.11	-1.28	-0.38	58.1	62.1	59.59	0	0	0	0	0	0	0	0	0	0	0	0	0	0	3	1	0	0	0
Part1-030	1	28	8	2	2		BUT	3	3	3	3	0	0.3														0	0	0	0	0	0	0	0	0	0	0	0	0	0	1	0	1	0	0
Part1-030	1	28	8	2	2		BUT	4	3	4	3.7	0	0.3														0	0	0	0	0	0	0	0	0	0	0	0	0	0	0	0	0	0	0
Part1-031	2	26	12	2	1	1		3	1	3	2.3	0	0.1	15	-0.18	-0.16	0.99	22	-0.01	-1.29	1.68	0.48	-0.27	51	54.94	52.22	1	2	1	1	3	2	3	1	3	2	1	3	23	0	2	1	0	0	0
Part1-031	2	26	12	2	1		Left eye dominant	4	3	3	3.3	0	0.2	23	-0.18	-0.14	0.99	38	0.06	-1.06	1.69	0.45	-0.35	54.03	60.59	56.26	1	2	1	1	3	2	3	1	3	2	1	3	23	0	0	0	1	0	0
Part1-034	1	29	0	1	2		BUT	5	5	4	4.7	2	0.2														0	0	0	0	0	0	0	0	0	0	0	0	0	0	1	0	0	0	0
Part1-034	1	29	0	1	2		VS	8	5	8	7	3	0.2														0	0	0	0	0	0	0	0	0	0	0	0	0	0	2	1	0	0	0
Part1-035	1	31	2	2	2		S	2	0	2	1.3	0	0.2	1	-0.18	-0.13	0.98	9	-0.03	-1.32	2.08	0.04	-0.19	42.62	61.94	49.59	0	0	0	0	0	0	0	0	0	0	0	0	0	0	0	0	0	0	0
Part1-035	1	31	2	2	2		S	10	10	10	10	0	0.2	5	-0.18	-0.16	0.99	12	0.04	-1.4	2.13	0.07	-0.25	45.24	57.89	50.87	0	0	0	0	0	0	0	0	0	0	0	0	0	0	0	0	0	0	0
Part1-036	2	42	4	2	1		Left eye dominant	3	3	4	3.3	0	0.3	6	-0.08	-0.05	0.99	17	-0.38	-1.78	2.11	-0.36	-0.4	48.58	58.07	52.1	1	1	1	1	1	1	2	1	1	1	1	2	14	0	0	1	0	0	0
Part1-036	2	42	4	2	1	1		3	3	3	3	0	0.3	17	0	0.22	0.92	27	-0.61	-1.47	1.29	-0.25	-0.03	49.41	58.23	51.49	1	1	1	1	1	1	2	1	1	1	1	2	14	0	1	1	0	0	0
Part1-037	2	28	12	2	1		Left eye dominant	3	3	3	3	0	0.3	20	-0.18	-0.14	0.99	11	0.44	-0.83	2.07	0.54	-0.32	46.43	56.23	49.06	0	2	2	0	0	0	1	0	0	0	1	2	8	0	1	2	0	0	0
Part1-037	2	28	12	2	1	1		2	2	2	2	0	0.2	7	-0.18	-0.13	0.98	16	0.21	-1.07	2.03	0.41	-0.28	51.68	64.76	56.4	0	2	2	0	0	0	1	0	0	0	1	2	8	0	1	0	0	1	0
Part1-038	2	41	10	2	1	1		3	3	2	2.7	0	0.3	15	-0.18	0.06	0.92	17	-0.2	-1.57	1.95	-0.05	-0.29	42.41	59.48	47.71	1	0	1	1	0	0	3	1	0	1	1	1	10	0	2	2	0	0	0
Part1-038	2	41	10	2	1		Right eye dominant	2	3	3	2.7	0	0.3	20	-0.18	-0.03	0.95	20	-0.15	-1.27	1.75	0.12	-0.41	51.88	55.11	52.69	1	0	1	1	0	0	3	1	0	1	1	1	10	0	2	1	0	0	0
Part1-040	2	40	8	2	1		BUT	4	8	7	6.3	0	0.2	13													0	1	2	0	1	0	0	0	2	1	0	1	8	0	0	0	0	0	0
Part1-040	2	40	8	2	1	1		3	2	4	3	2	0.2	11	0.4	0.56	0.93	9	-1.54	-2.75	1.95	-1.72	-0.08	54.82	60.38	56.81	0	1	2	0	1	0	0	0	2	1	0	1	8	0	2	2	0	0	0
Part1-041	2	38	3	2	1	1		4	3	2	3	1	0.2	35	-0.18	-0.08	0.96	13	-0.85	-1.71	1.23	-0.5	-0.24	47.26	59.12	49.07	1	2	2	0	0	0	2	2	1	1	1	2	14	0	0	3	0	0	0
Part1-041	2	38	3	2	1		Right eye dominant	4	3	3	3.3	1	0.2	26	-0.18	-0.11	0.98	17	-0.79	0	0.92	-0.24	-0.25	48.72	#NULL!	49.26	1	2	2	0	0	0	2	2	1	1	1	2	14	0	1	3	0	0	0
Part1-043	1	42	5	2	1		BUT	4	7	6	5.7	0	0.2														2	0	2	1	1	0	2	2	2	1	1	2	16	0	1	2	0	0	0
Part1-043	1	42	5	2	1		BUT	10	4	3	5.7	0	0.2														2	0	2	1	1	0	2	2	2	1	1	2	16	0	2	1	0	0	0
Part1-044	2	41	12	2	2	2		10	10	10	10	1	0.3	6	-0.08	-0.06	0.99	6	0.44	-0.63	1.48	0.27	-0.41	47.89	58.3	51.23	0	0	0	0	0	0	0	0	0	0	0	0	0	0	0	0	0	0	0
Part1-044	2	41	12	2	2		S	5	7	5	5.7	1	0.3	5	0.05	0.22	0.94	14	-0.72	-1.54	1.17	-0.04	-0.37	45.21	51.93	46.69	0	0	0	0	0	0	0	0	0	0	0	0	0	0	1	0	0	0	0
Part1-045	1	29	10	2	1		BUT	6	6	7	6.3	0	0.2														1	2	1	1	1	2	1	1	0	2	0	3	15	0	0	1	0	0	0
Part1-045	1	29	10	2	1		S	4	2	3	3	0	0.2	3	-0.18	-0.17	1	0	0.04	-1.31	2.18	0.03	-0.49	53.25	65.75	58.33	1	2	1	1	1	2	1	1	0	2	0	3	15	0	0	2	0	0	0
Part1-046	1	33	8	2	1		S	3	3	3	3	0	0.3	0	-0.18	-0.03	0.95	8	-0.09	-1.51	2.33	-0.02	-0.57	40.32	65.92	50.65	2	2	2	1	1	0	1	1	0	2	2	2	16	0	0	2	0	0	0
Part1-046	1	33	8	2	1		S	5	4	5	4.7	0	0.3	0	-0.18	-0.14	0.99	4	0	-1.33	1.93	0.22	-0.39	47.95	56.65	52.15	2	2	2	1	1	0	1	1	0	2	2	2	16	0	0	0	0	0	0
Part1-047	2	42	3	2	1		BUT	7	4	5	5.3	2	0.3														1	3	1	1	0	0	2	0	1	1	1	1	12	0	2	1	1	0	0
Part1-047	2	42	3	2	1		S	5	4	5	4.7	2	0.3	3	-0.18	-0.05	0.96	8	-0.48	-1.42	1.38	-0.18	-0.55	50.22	62.17	53.21	1	3	1	1	0	0	2	0	1	1	1	1	12	0	1	1	1	0	0
Part1-048	2	41	8	2	2		BUT	4	5	4	4.3	0	0.3														0	0	0	0	0	0	0	0	0	0	0	0	0	0	1	1	0	0	0
Part1-048	2	41	8	2	2		BUT	4	4	5	4.3	0	0.3														0	0	0	0	0	0	0	0	0	0	0	0	0	0	0	0	0	0	0
Part1-049	1	30	5	2	2		BUT	3	3	3	3	0	0.3														0	0	0	0	0	0	0	0	0	0	1	0	1	0	0	1	0	0	0
Part1-049	1	30	5	2	2		BUT	5	5	5	5	0	0.3	15	-0.18	-0.18	1	4	-0.95	-2.32	2.1	-1.22	-0.28	65.35	69.48	67.34	0	0	0	0	0	0	0	0	0	0	1	0	1	0	0	1	0	0	0
Part1-051	2	42	5	2	2		S	8	8	8	8	1	0.4	5	-0.18	-0.13	0.98	2	0.93	-0.27	1.77	1.17	-1.03	50.59	59.63	53.93	0	0	0	0	0	0	0	0	0	0	0	0	0	0	2	3	0	0	0
Part1-051	2	42	5	2	2		S	7	7	10	8	0	0.4	3	-0.18	-0.1	0.97	1	0.17	-0.87	1.39	0.77	-0.59	54.7	62.55	56.11	0	0	0	0	0	0	0	0	0	0	0	0	0	0	0	1	0	0	0
Part1-052	2	30	10	2	2		BUT	5	5	3	4.3	0	0.3	29	0.1	0.14	0.98	9	-0.65	-1.66	1.58	-0.53	-0.35	51.03	65.12	54.48	0	1	0	0	0	0	1	0	0	0	1	1	4	0	0	0	0	1	0
Part1-052	2	30	10	2	2		BUT	4	3	4	3.7	0	0.3	15	0.1	0.11	1	9	-0.49	-1.54	1.57	-0.38	-0.7	55.94	67.29	58.73	0	1	0	0	0	0	1	0	0	0	1	1	4	0	0	0	0	0	0
Part1-053	1	33	2	2	2		S	10	10	10	10	0	0.2	1	-0.08	-0.08	1	0	-0.6	-2.12	2.16	-0.58	-0.17	47.14	62.42	52.57	0	0	0	0	0	0	0	0	0	0	0	0	0	0	0	0	0	0	0
Part1-053	1	33	2	2	2		N/A for FVA measurement	10	10	10	10	0	0.1	10	-0.18	-0.18	1	52	-0.68	-2.02	1.86	-0.4	-0.33	58.2	59.67	58.39	0	0	0	0	0	0	0	0	0	0	0	0	0	0	0	0	0	0	0
Part1-054	1	33	4	3	2	2		5	7	10	7.3	0	0.5	25	-0.18	-0.13	0.98	0	0.1	-1.26	1.96	0.24	-0.31	43.55	61.8	50.4	0	0	0	0	0	0	0	0	0	0	0	0	0	0	2	3	0	0	0
Part1-054	1	33	4	3	2		BUT	6	5	4	5	0	0.5	35	-0.18	-0.12	0.98	0	-0.25	-1.77	1.73	0.05	-0.19	50.1	57.55	51.66	0	0	0	0	0	0	0	0	0	0	0	0	0	0	1	3	0	0	0
Part1-055	1	25	12	2	2	2		10	10	10	10	0	0.3	10	-0.08	0.07	0.95	0	-0.28	-1.49	1.73	-0.09	-0.64	40.35	64.53	49.36	0	0	1	0	0	1	0	0	0	0	1	1	4	0	0	0	0	0	0
Part1-055	1	25	12	2	2		Right eye dominant	10	10	10	10	0	0.2	21	-0.08	0.09	0.94	0	-0.3	-1.49	1.6	0.02	-0.63	48.75	64.35	54.53	0	0	1	0	0	1	0	0	0	0	1	1	4	0	0	0	0	0	0
Part1-056	2	33	10	3	1	1		3	3	3	3	1	0.2	15	-0.18	-0.03	0.95	5	-0.51	-1.76	1.88	0.3	-0.98	59.07	65.7	61.42	2	0	3	2	2	0	3	2	0	3	2	2	21	0	0	1	0	0	0
Part1-056	2	33	10	3	1		Right eye dominant	4	4	4	4	0	0.2	25	-0.18	-0.1	0.97	6	-0.26	-1.51	1.72	0.33	-0.97	57.67	64.9	60.52	2	0	3	2	2	0	3	2	0	3	2	2	21	0	0	0	0	0	0
Part1-057	1	30	12	1	1		S	3	3	5	3.7	1	0.3	4	-0.18	0.25	0.85	4	-0.67	-1.75	1.95	-0.31	-0.63	60.98	67.12	63.26	0	2	0	0	1	3	2	1	0	2	0	3	14	0	1	1	0	0	0
Part1-057	1	30	12	1	1		S	5	6	3	4.7	0	0.3	2	0.22	0.41	0.92	5	-1.22	-2.35	1.81	-0.97	-0.56	60.42	64.66	62.31	0	2	0	0	1	3	2	1	0	2	0	3	14	0	1	1	0	0	0
Part1-058	1	40	12	1	1		Left eye dominant	3	4	5	4	0	0.25	6	-0.08	0.09	0.94	1	-0.36	-1.75	1.7	-0.29	-0.94	54.97	63.07	57.28	0	3	2	2	2	1	0	3	0	3	0	3	19	0	2	3	0	0	0
Part1-058	1	40	12	1	1	1		3	3	4	3.3	1	0.25	10	-0.18	-0.12	0.98	3	-0.38	-1.26	1.24	-0.06	-0.88	55.89	59.36	56.32	0	3	2	2	2	1	0	3	0	3	0	3	19	0	2	3	0	0	0
Part1-059	1	27	4	2	2		Left eye dominant	5	10	10	8.3	0	0.4	13	-0.08	0.07	0.95	0	-0.01	-1.01	1.43	0.27	-0.66	47.37	50.37	48.68	1	0	1	0	0	0	0	0	0	0	1	0	3	0	1	1	0	1	0
Part1-059	1	27	4	2	2	2		10	10	10	10	0	0.4	13	-0.18	-0.14	0.99	2	-0.44	0	0.89	0.31	-0.44	48.44		48.36	1	0	1	0	0	0	0	0	0	0	1	0	3	0	2	1	0	0	0
Part1-060	1	26	4	2	2		BUT	4	4	4	4	0	0.4														0	0	0	0	0	0	0	0	0	0	0	0	0	0	0	0	0	0	0
Part1-060	1	26	4	2	2		BUT	3	3	3	3	0	0.3														0	0	0	0	0	0	0	0	0	0	0	0	0	0	1	1	0	0	0
Part1-061	1	27	2	1	2		BUT	3	3	3	3	0	0.3														0	0	0	0	0	0	0	0	1	0	0	0	1	0	1	1	0	0	0
Part1-061	1	27	2	1	2		BUT	5	3	5	4.3	1	0.4														0	0	0	0	0	0	0	0	1	0	0	0	1	0	1	1	0	0	0
Part1-062	1	39	5	2	2		S	6	6	10	7.3	0	0.3	0	-0.18	-0.16	0.99	0	-0.09	-1.3	1.78	-0.03	-0.16	47.83	59.66	51.96	0	0	0	0	0	0	0	0	0	0	0	0	0	0	1	3	0	1	0
Part1-062	1	39	5	2	2		S	7	10	10	9	0	0.3	0	-0.18	-0.17	1	0	-0.26	-1.18	1.27	0.32	-0.19	54.07	60.85	55.15	0	0	0	0	0	0	0	0	0	0	0	0	0	0	1	3	0	0	0
Part1-063	1	28	5	2	2		BUT	5	5	5	5	1	0.3														0	0	0	0	0	0	0	0	0	0	0	0	0	0	2	3	0	0	0
Part1-063	1	28	5	2	2		BUT	3	5	5	4.3	0	0.3														0	0	0	0	0	0	0	0	0	0	0	0	0	0	1	1	0	0	0
Part1-064	1	31	10	2	2		S	6	6	7	6.3	0	0.3	0	-0.18	-0.18	1	3	-0.1	-1.4	2.14	0.19	-0.18	62.35	69.42	66.33	0	0	0	0	0	0	0	0	0	0	0	0	0	0	1	2	0	1	0
Part1-064	1	31	10	2	2	2		10	10	10	10	1	0.3	6	-0.18	-0.18	1	3	-0.71	-1.78	1.94	-0.16	-0.07	57.87	68.15	62.99	0	0	0	0	0	0	0	0	0	0	0	0	0	0	0	1	0	0	0
Part1-065	1	26	16	1	2		S	7	9	10	8.7	0	0.4	3	-0.18	-0.03	0.95	5	-0.05	-1.58	2.23	-0.07	-0.47	45.28	67.51	55.05	0	0	0	0	0	0	1	0	0	0	1	1	3	0	0	1	0	0	0
Part1-065	1	26	16	1	2		BUT	7	4	3	4.7	0	0.3														0	0	0	0	0	0	1	0	0	0	1	1	3	0	0	1	0	0	0
Part1-066	1	35	15	2	2		BUT	4	5	4	4.3	0	0.3	7	-0.18	-0.13	0.98	0	-0.31	-1.22	1.26	-0.36	-0.36	43.92	56.71	46.89	0	0	0	0	0	0	0	0	0	0	0	0	0	0	1	3	0	0	0
Part1-066	1	35	15	2	2	2		4	8	10	7.3	0	0.2	10	-0.18	-0.09	0.97	0	-0.38	-1.35	1.44	-0.38	-0.26	47.34	62.85	51.32	0	0	0	0	0	0	0	0	0	0	0	0	0	0	1	2	0	0	0
Part1-067	2	34	6	2	2		VA	6	6	4	5.3	0	0.3														0	1	1	0	0	0	0	0	0	0	0	1	3	0	1	1	0	0	0
Part1-067	2	34	6	2	2		S	6	7	7	6.7	0	0.2	3	0	0.02	0.99	14	-0.88	-2	1.79	-0.49	-1.4	64.46	66.85	64.7	0	1	1	0	0	0	0	0	0	0	0	1	3	0	1	1	0	0	0
Part1-068	2	34	5	2	2	2		6	7	7	6.7	0	0.3	35	-0.08	0.01	0.97	10	-0.53	-1.7	1.51	-0.35	-0.04	43.27	66.99	51.2	0	0	0	0	0	0	1	0	0	0	0	1	2	0	0	0	0	0	0
Part1-068	2	34	5	2	2		Right eye dominant	5	7	6	6	0	0.3	35	-0.18	-0.02	0.94	13	-0.38	-1.27	1.25	-0.09	-0.4	54.52	65.33	57.17	0	0	0	0	0	0	1	0	0	0	0	1	2	0	0	0	0	0	0
Part1-069	2	38	13	2	1	1		3	2	2	2.3	0	0.25	7	-0.18	-0.11	0.98	14	0.18	-1.05	1.96	0.07	-0.23	55.52	57.24	56.16	1	2	2	1	2	0	3	0	0	1	0	3	15	0	0	2	0	0	0
Part1-069	2	38	13	2	1		Right eye dominant	6	4	5	5	0	0.25	10	-0.18	-0.11	0.98	15	-0.75	-2.01	2.05	-1.12	-0.45	60.18	58.16	59.42	1	2	2	1	2	0	3	0	0	1	0	3	15	0	1	2	0	0	0
Part1-070	1	31	5	1	2	2		5	8	8	7	1	0.3	8	-0.08	0.05	0.95	9	-0.54	-1.65	1.9	-0.44	-0.75	58.11	62.87	59.34	0	0	0	0	0	0	1	0	0	0	1	0	2	0	0	0	0	0	0
Part1-070	1	31	5	1	2		S	10	6	6	7.3	1	0.3	5	0	0.06	0.98	11	-0.65	-1.8	1.71	-0.39	-0.68	55.87	63.8	58.98	0	0	0	0	0	0	1	0	0	0	1	0	2	0	0	1	0	0	0
Part1-071	1	25	12	1	2	2		10	10	10	10	0	0.2	32	-0.18	-0.1	0.97	17	-0.31	-1.56	1.84	-0.23	-0.35	46.17	69.15	53.11	0	0	0	0	0	0	0	0	0	0	0	1	1	0	0	0	0	0	0
Part1-071	1	25	12	1	2		Right eye dominant	6	7	8	7	0	0.2	24	-0.18	-0.15	0.99	22	-0.31	-1.46	1.73	0.09	-0.27	50.65	64.4	54.16	0	0	0	0	0	0	0	0	0	0	0	1	1	0	1	0	0	0	0
Part1-073	1	27	4	2	1	1		4	3	3	3.3	0	0.1	10	-0.08	0	0.97	28	0.67	-0.43	1.59	0.69	-1.12	53.67	62.25	55.81	0	0	0	1	1	0	0	0	0	0	0	2	4	0	3	3	0	0	0
Part1-073	1	27	4	2	1		Right eye dominant	3	4	5	4	0	0.1	34	0.15	0.22	0.97	32	-0.78	-1.81	1.6	-0.59	-1.03	59.26	57.56	58.86	0	0	0	1	1	0	0	0	0	0	0	2	4	0	2	2	0	0	0
Part1-074	2	33	8	2	2		S	6	6	6	6	0	0.3	0	-0.08	0.09	0.94	2	-0.64	-1.74	1.73	-0.4	-0.58	44.06	63.82	49.33	0	1	0	0	0	0	1	0	0	0	1	1	4	0	1	3	0	0	0
Part1-074	2	33	8	2	2		S	7	10	10	9	0	0.2	0	-0.18	-0.12	0.98	4	-1.06	-2.13	1.67	-1.04	-0.08	54.76	65.92	57.4	0	1	0	0	0	0	1	0	0	0	1	1	4	0	1	2	0	0	0
Part1-075	1	40	15	2	1		S	2	3	1	2	2	0.2	0	-0.18	-0.16	0.99	6	0.04	-0.96	1.6	0.15	-0.39	42.24	50.19	45.03	1	0	0	0	0	0	0	0	0	1	2	0	4	0	3	3	0	0	0
Part1-075	1	40	15	2	1		S	3	3	3	3	0	0.1	0	-0.18	-0.12	0.98	5	-0.12	-1.23	1.81	-0.02	-0.4	46.57	51.11	47.82	1	0	0	0	0	0	0	0	0	1	2	0	4	0	1	2	1	0	0
Part1-076	1	39	6	2	2		S	10	6	10	8.7	0	0.2	4	0.22	0.21	1	0	-1.44	-2.69	2.13	-1.55	-0.46	48.43	53.16	49.99	0	0	1	0	0	0	0	0	0	0	0	0	1	0	0	3	0	0	0
Part1-076	1	39	6	2	2		S	10	10	10	10	1	0.2	4	-0.08	0.06	0.95	1	-0.97	-2.33	2.01	-1	-0.04	46.87	52.76	48.99	0	0	1	0	0	0	0	0	0	0	0	0	1	0	0	3	0	0	0
Part1-077	1	41	7	1	2		Left eye dominant	5	5	5	5	0	0.2	7	0.05	0.19	0.95	5	-0.38	0	0.82	-0.12	-0.48	49.29		50.19	0	0	1	1	0	0	0	0	0	0	1	1	4	0	0	3	0	0	0
Part1-077	1	41	7	1	2	2		8	7	10	8.3	0	0.2	34	0	0.01	1	6	-0.35	0	0.72	0.09	-0.54	51.07		51.07	0	0	1	1	0	0	0	0	0	0	1	1	4	0	0	0	0	0	0
Part1-078	1	29	7	2	2		VA	6	10	10	8.7	0	0.3	31	0.3	0.29	1	9	-1.01	-1.88	1.59	-0.6	-0.29	50.2	54.9	51.95	0	0	0	0	0	0	0	0	0	0	0	0	0	0	0	0	0	0	0
Part1-078	1	29	7	2	2		S	10	6	8	8	0	0.2	3	0.22	0.32	0.96	15	-1.15	-2.4	2.06	-0.7	-0.45	51.78	61.71	54.21	0	0	0	0	0	0	0	0	0	0	0	0	0	0	0	0	0	0	0
Part1-079	1	27	5	2	2		S	10	10	10	10	0	0.1	0	0.22	0.18	1.02	13	-0.56	-1.83	1.87	-0.74	-0.42	51.16	69.63	57.7	0	0	0	0	0	0	0	1	0	0	0	0	1	0	1	1	0	0	0
Part1-079	1	27	5	2	2		S	10	10	8	9.3	0	0.1	5	0.22	0.43	0.91	4	-0.77	-1.9	1.69	-0.59	-0.22	49.77	68.07	55.65	0	0	0	0	0	0	0	1	0	0	0	0	1	0	2	1	0	0	0
Part1-080	2	41	8	2	1		S	5	5	5	5	0	0.2	0	0	0.14	0.95	18	-0.59	-1.33	1.19	-0.64	-0.26	57.99	61.59	59.39	0	2	0	0	0	0	0	0	0	0	0	1	3	0	1	1	0	0	0
Part1-080	2	41	8	2	1	1		5	5	5	5	0	0.2	24	0.1	0.14	0.99	22	-1.01	-1.55	1.09	-0.73	-0.49	58.63	54.51	58.62	0	2	0	0	0	0	0	0	0	0	0	1	3	0	1	1	0	1	0
Part1-081	1	38	5	2	1		S	3	3	3	3	0	0.2	4	-0.18	-0.06	0.96	18	-0.25	-1.26	1.38	0	-0.8	51.58	66.63	54.45	0	0	0	0	0	0	2	1	0	0	1	1	5	0	0	0	0	0	0
Part1-081	1	38	5	2	1	1		5	3	1	3	0	0.2	8	-0.08	-0.05	0.99	12	0.11	-0.84	1.29	0.53	-0.51	53.78	66.15	56.4	0	0	0	0	0	0	2	1	0	0	1	1	5	0	0	0	0	0	0
Part1-082	1	40	12	2	2		BUT	3	3	3	3	0	0.2	35	-0.18	-0.09	0.97	13	-0.44	-1.65	1.81	-0.56	-0.1	54.74	64.1	56.65	0	1	0	0	0	0	0	0	1	0	0	1	3	0	1	1	0	1	0
Part1-082	1	40	12	2	2	2		6	6	6	6	0	0.2	35	-0.18	-0.05	0.95	13	-0.24	-1.06	1.4	0.09	-0.17	55.3	62.01	58.31	0	1	0	0	0	0	0	0	1	0	0	1	3	0	0	0	0	1	0
Part1-084	2	28	5	2	2		BUT	3	3	2	2.7	0	0.2														0	0	0	0	0	0	0	0	0	0	0	0	0	0	0	3	0	1	0
Part1-084	2	28	5	2	2		BUT	5	5	5	5	0	0.3	10	0.1	0.14	0.98	7	-0.32	-1.56	1.92	-0.19	-0.47	52.41	68.21	58.27	0	0	0	0	0	0	0	0	0	0	0	0	0	0	0	2	0	0	0
Part1-085	2	29	8	2	2		S	9	10	10	9.7	0		5	-0.18	-0.17	0.99	28	0.32	-1.33	2.35	0.19	-0.06	47.43	67.13	56.43	0	0	0	0	0	0	0	0	0	0	0	0	0	0	0	0	0	0	0
Part1-085	2	29	8	2	2	2		8	7	5	6.7	0	0.3	10	-0.18	-0.07	0.96		-0.07	-1.38	1.84	0.09	-0.08	52.01	63.8	55.85	0	0	0	0	0	0	0	0	0	0	0	0	0	0	0	0	0	0	0
Part1-086	2	36	8	2	2		Left eye dominant	7	7	9	7.7	0	0.25	32	-0.08	-0.14	1.02		-0.33	-1.56	1.73	-0.21	-0.45	46.41	57.57	48.94	1	1	1	0	0	0	1	1	0	0	0	1	6	0	0	0	0	0	0
Part1-086	2	36	8	2	2	2		10	8	8	8.7	1	0.25	24	-0.18	-0.1	0.97	20	-0.66	-1.75	1.57	-0.42	-0.13	49.9	66.75	52.09	1	1	1	0	0	0	1	1	0	0	0	1	6	0	1	0	0	0	0
Part1-087	2	28	4	1	2		BUT	5	4	6	5	1	0.3														0	0	0	0	0	0	0	0	0	0	0	0	0	0	2	3	0	0	0
Part1-087	2	28	4	1	2		BUT	5	3	4	4	1	0.3														0	0	0	0	0	0	0	0	0	0	0	0	0	0	2	3	0	0	0
Part1-088	2	35	4	2	2		BUT	4	3	2	3	0	0.3														0	0	0	0	0	0	1	0	1	0	1	1	4	0	1	1	0	0	0
Part1-088	2	35	4	2	2		BUT	5	5	5	5	0	0.2	35	0.15	0.34	0.92	5	-0.89	-1.81	1.4	-0.5	-0.41	63.87	64.05	63.48	0	0	0	0	0	0	1	0	1	0	1	1	4	0	0	2	0	0	0
Part1-089	1	30	10	2	1	1		3	3	2	2.7	0	0.2	10	-0.08	0.07	0.95	3	0.52	-0.9	2.3	0.62	-1.54	52.81	60.34	56.57	1	0	1	0	2	1	0	0	0	1	0	2	8	0	1	1	0	0	0
Part1-089	1	30	10	2	1		Right eye dominant	3	4	4	3.7	1	0.1	10	-0.18	0.04	0.92	10	0.41	-1.03	2.04	0.59	-1	52.34	70.11	60.14	1	0	1	0	2	1	0	0	0	1	0	2	8	0	2	3	0	0	0
Part1-090	2	29	15	2	1	1		4	3	3	3.3	1	0.1	20	-0.18	-0.05	0.95	8	0.02	-1.13	1.39	0.53	-0.86	53.23	64.6	55.79	1	2	1	1	1	1	2	1	1	2	1	2	16	0	1	1	0	1	0
Part1-090	2	29	15	2	1		BUT	5	7	5	5.7	0	0.2	23													1	2	1	1	1	1	2	1	1	2	1	2	16	0	0	1	0	0	0
Part1-091	2	31	10	2	1	1		3	0	0	1	0	0.3	15	0.05	0.22	0.93	7	-1.25	-2.73	2.37	-1.33	-0.5	49.4	61.75	54.83	0	2	1	0	1	0	0	1	0	1	0	1	7	0	1	2	0	0	0
Part1-091	2	31	10	2	1		Right eye dominant	3	4	3	3.3	0	0.2	15	0.05	0.3	0.9	12	-1.05	-2.53	2.35	-1.26	-0.2	54.37	62.63	57.6	0	2	1	0	1	0	0	1	0	1	0	1	7	0	1	1	0	0	0
Part1-092	1	38	10	2	1		BUT	10	10	10	10	0	0.3	26													0	0	0	0	0	0	2	1	0	0	0	0	3	0	0	2	1	0	0
Part1-092	1	38	10	2	1		BUT	10	10	10	10	1	0.3	13													0	0	0	0	0	0	2	1	0	0	0	0	3	0	1	2	1	0	0
Part1-093	1	29	8	1	1		S	3	3	3	3	0	0.2	0	-0.18	-0.16	0.99	6	0.12	-0.91	1.75	0.74	-0.97	57.17	62.46	58.76	1	1	0	1	0	0	1	1	2	0	2	2	11	0	1	3	1	1	0
Part1-093	1	29	8	1	1		S	3	4	3	3.3	0	0.1	0	-0.08	0.11	0.93	10	1.31	0.33	1.79	1.41	-0.76	63.28	67.05	65.75	1	1	0	1	0	0	1	1	2	0	2	2	11	0	1	2	1	1	0
Part1-094	1	28	3	1	1		Left eye dominant	5	5	5	5	0	0.2	30	-0.18	-0.15	0.99	23	0.18	-1.27	2.18	0.27	-0.12	46.55	77.23	60.13	0	0	1	0	0	0	2	0	0	0	0	1	4	0	0	0	0	0	0
Part1-094	1	28	3	1	1	1		5	4	5	4.7	0	0.2	15	-0.18	-0.13	0.98	29	0.03	-1.29	1.83	0.42	-0.33	59.03	60.39	59.61	0	0	1	0	0	0	2	0	0	0	0	1	4	0	1	2	0	0	0
Part1-095	1	34	12	2	1		BUT	10	10	10	10	0	0.5	28													0	1	0	0	0	0	0	2	0	0	1	2	6	0	0	0	0	0	0
Part1-095	1	34	12	2	1		BUT	10	10	10	10	0	0.4	27													0	1	0	0	0	0	0	2	0	0	1	2	6	0	0	0	0	0	0
Part1-096	2	32	8	2	1		S	3	2	4	3	1	0.3	0	-0.18	-0.09	0.97	1	-0.08	-1.34	2.02	0.07	-0.29	48.23	66.23	54.78	0	2	1	1	1	1	0	0	0	0	0	1	7	0	1	0	0	0	0
Part1-096	2	32	8	2	1		S	4	3	3	3.3	0	0.2	3	-0.18	-0.07	0.96	4	0.18	-1.05	1.81	0.21	-0.5	53.16	60.76	56.1	0	2	1	1	1	1	0	0	0	0	0	1	7	0	1	1	0	0	0
Part1-097	2	30	5	2	1	1		3	3	3	3	0	0.2	29	-0.18	-0.16	0.99	12	-0.14	-1.22	1.53	0.12	-0.39	46.3	58.17	49.39	1	3	3	0	1	1	0	2	2	2	3	3	21	0	1	2	0	0	0
Part1-097	2	30	5	2	1		Right eye dominant	3	3	4	3.3	0	0.2	32	-0.18	-0.15	0.99	13	-0.54	0	0.96	0.18	-0.38	46.33	#NULL!	47.22	1	3	3	0	1	1	0	2	2	2	3	3	21	0	0	1	0	0	0
Part1-098	1	27	1	2	2		BUT	4	5	6	5	0	0.3	34	-0.18	-0.15	0.99	1	-0.44	-1.58	1.7	-0.17	-0.33	50.55	64.14	54.81	0	0	0	0	0	0	0	0	0	0	0	0	0	0	0	0	0	1	0
Part1-098	1	27	1	2	2	2		10	10	10	10	0	0.25	28	-0.08	-0.1	1.01	3	-0.81	-1.92	1.59	-0.59	-0.51	52.33	59	54.96	0	0	0	0	0	0	0	0	0	0	0	0	0	0	2	1	0	0	0
Part1-099	1	29	2	2	2		BUT	4	5	5	4.7	1	0.3	28													0	0	0	0	0	0	0	0	0	0	0	0	0	0	0	0	0	0	0
Part1-099	1	29	2	2	2		BUT	3	3	5	3.7	1	0.25	23													0	0	0	0	0	0	0	0	0	0	0	0	0	0	1	2	0	0	0
Part1-100	2	26	4	2	2		BUT	4	5	5	4.7	2	0.25	12													1	1	0	0	0	0	0	0	0	0	0	1	3	0	2	1	0	0	0
Part1-100	2	26	4	2	2	2		5	7	6	6	0	0.2	10	0	0.15	0.94	13	-0.73	-2.06	2.07	-0.68	-0.16	51.26	63.83	54.33	1	1	0	0	0	0	0	0	0	0	0	1	3	0	1	0	0	0	0
Part1-101	2	25	3	2	2		VA	7	10	10	9	0	0.25	22					-0.83	-1.99	1.85	-0.58	-0.24	45.02	68.02	53.65	0	0	0	0	0	0	0	0	0	0	0	0	0	0	1	1	1	1	0
Part1-101	2	25	3	2	2	2		8	7	7	7.3	0	0.25	14	-0.18	-0.11	0.97	15	-0.46	-1.62	1.67	-0.2	-0.33	50.47	66.59	54.89	0	0	0	0	0	0	0	0	0	0	0	0	0	0	1	1	0	1	0
Part1-102	1	27	2	2	2		BUT	2	2	3	2.3	0	0.4	35													0	0	0	0	0	0	0	0	0	0	0	0	0	0	0	0	0	0	0
Part1-102	1	27	2	2	2		BUT	3	2	2	2.3	0	0.3	23													0	0	0	0	0	0	0	0	0	0	0	0	0	0	1	1	0	0	0
Part1-103	1	29	8	2	2	2		4	6	10	6.7	2	0.2	17	-0.18	0.13	0.89	17	-0.58	-1.29	1.31	-0.32	-0.43	52.59	69.31	57.72	0	0	0	0	0	0	0	0	0	0	0	0	0	0	2	3	0	0	0
Part1-103	1	29	8	2	2		BUT	3	4	3	3.3	1	0.2	12													0	0	0	0	0	0	0	0	0	0	0	0	0	0	3	3	0	0	0
Part1-104	1	27	3	1	2	2		10	10	10	10	0	0.5	10	-0.18	-0.14	0.98	6	0.28	-0.96	2.12	0.73	-0.48	47.68	55.5	50.63	0	0	0	0	0	0	0	0	1	0	0	0	1	0	0	0	0	0	0
Part1-104	1	27	3	1	2		S	6	6	6	6	0	0.3	3	-0.08	-0.08	1	38	0.32	-0.9	1.96	0.66	-0.51	47.5	54.17	50	0	0	0	0	0	0	0	0	1	0	0	0	1	0	0	0	0	0	0
Part1-105	2	27	8	2	1	1		3	3	3	3	0	0.2	10	0.05	0.32	0.9	9	-0.87	-2.35	2.66	-1.51	-0.19	55.73	74.72	67.41	1	3	1	3	3	0	0	0	0	1	2	3	17	0	0	2	0	0	0
Part1-105	2	27	8	2	1		S	4	2	3	3	0	0.2	0	-0.18	-0.13	0.98	10	-0.59	-2.18	3.24	-1.54	-0.37	62.91	76.21	71.08	1	3	1	3	3	0	0	0	0	1	2	3	17	0	1	2	0	0	0
Part1-106	1	27	8	2	1	1		1	1	1	1	2	0.1	33	0.1	0.43	0.87	3	-1.17	-2.17	1.72	-0.94	-0.21	55.37	60.86	57.71	0	1	0	1	1	0	1	1	0	0	0	2	7	0	1	2	0	1	0
Part1-106	1	27	8	2	1		VA	1	2	1	1.3	2	0.2	35					-1.4	-2.87	2.31	-1.79	-0.13	60.18	63.57	61.78	0	1	0	1	1	0	1	1	0	0	0	2	7	0	1	1	0	0	0
Part1-107	2	33	3	2	2		BUT	4	4	4	4	1	0.2	26													1	1	1	0	1	0	1	1	1	1	1	1	10	0	0	0	0	0	0
Part1-107	2	33	3	2	2	2		6	8	6	6.7	0	0.2	34	-0.18	-0.1	0.97	11	-0.05	-1.41	1.91	0.26	-0.33	53.92	62.11	56.36	1	1	1	0	1	0	1	1	1	1	1	1	10	0	0	1	0	0	0
Part1-108	1	25	1	2	2		VA	8	5	7	6.7	0	0.3	10	0.4	0.4	1	1	-0.41	-1.08	1.05	0	-3.71	47.19	53.36	48.3	0	0	0	0	0	0	0	0	0	0	0	0	0	0	1	1	1	0	0
Part1-108	1	25	1	2	2	2		5	10	8	7.7	0	0.3	10	0.22	0.23	1	0	-0.07	0	0.68	0.78	-4	52.65		52.65	0	0	0	0	0	0	0	0	0	0	0	0	0	0	1	1	0	0	0
Part1-109	1	26	8	2	2		S	7	10	7	8	0	0.3	3	-0.18	-0.16	0.99	1	-0.69	-2.07	2.34	-1.09	-0.4	59.75	65.58	62.84	0	0	0	0	0	0	0	0	0	0	0	0	0	0	0	0	0	0	0
Part1-109	1	26	8	2	2		S	5	5	6	5.3	0	0.3	2	-0.18	-0.15	0.99	3	-0.09	-1.35	2	-0.29	-0.37	60.25	63.87	62.09	0	0	0	0	0	0	0	0	0	0	0	0	0	0	0	2	0	0	0
Part1-110	1	26	9	2	2	2		10	6	6	7.3	0	0.25	24	-0.18	-0.09	0.97	0	-0.31	-1.67	1.87	-0.29	-0.44	46.48	65.31	52.86	0	0	1	0	0	0	0	0	0	0	0	0	1	0	1	2	0	0	0
Part1-110	1	26	9	2	2		BUT	3	3	4	3.3	1	0.2	35	0.05	0.05	1	0	-0.61	-1.93	1.7	-0.45	-0.44	48.3	62.29	53.35	0	0	1	0	0	0	0	0	0	0	0	0	1	0	3	3	0	0	0
Part1-111	1	25	8	2	2		BUT	5	5	5	5	0	0.5	9													0	0	1	0	0	0	0	0	0	0	0	1	2	0	1	1	0	0	0
Part1-111	1	25	8	2	2		BUT	4	4	5	4.3	0	0.3	10													0	0	1	0	0	0	0	0	0	0	0	1	2	#NULL!	0	#NULL!	#NULL!	#NULL!	#NULL!
Part1-112	2	25	3	2	1		Left eye dominant	5	5	5	5	2	0.3	20	0.05	0.25	0.92	14	-0.83	-2.26	2.32	-1	-1.05	61.32	62.65	61.63	0	0	2	0	2	0	0	0	0	0	0	0	4	0	1	1	0	0	0
Part1-112	2	25	3	2	1	1		3	3	3	3	2	0.3	24	0.1	0.33	0.91	8	-0.91	-2.02	2.1	-0.96	-1.09	60.53	67.07	62.06	0	0	2	0	2	0	0	0	0	0	0	0	4	0	2	1	0	0	0
Part1-113	2	25	6	2	2		BUT	5	5	5	5	1	0.25	7													0	1	0	0	0	0	0	0	0	0	0	1	2	0	0	1	0	0	0
Part1-113	2	25	6	2	2		BUT	3	3	4	3.3	3	0.3	10													0	1	0	0	0	0	0	0	0	0	0	1	2	0	1	1	0	0	0
Part1-114	1	33	6	2	2		BUT	3	3	3	3	0	0.2	7													0	0	0	0	0	0	0	0	0	0	0	0	0	0	1	3	0	0	0
Part1-114	1	33	6	2	2	2		5	6	6	5.7	0	0.2	11	-0.18	-0.16	0.99	2	-0.01	-1.14	1.56	0.46	-0.46	51.76	64.95	54.7	0	0	0	0	0	0	0	0	0	0	0	0	0	0	0	3	0	0	0
Part1-115	2	40	4	2	1		S	3	3	3	3	0	0.5	0	-0.18	-0.14	0.99	4	-0.18	-1.47	1.95	0.08	-0.33	53.49	65.34	57.67	1	0	1	0	1	1	1	1	0	1	1	2	10	0	1	2	0	0	0
Part1-115	2	40	4	2	1		S	4	5	5	4.7	0	0.3	0	-0.18	-0.16	0.99	22	-0.47	-1.64	1.75	0.1	-0.3	52.49	67.23	56.59	1	0	1	0	1	1	1	1	0	1	1	2	10	0	1	0	0	0	0
Part1-116	1	33	4	2	2	2		10	10	10	10	0	0.3	29	-0.18	-0.06	0.96	3	0.16	-1.25	2.11	-0.01	-0.36	54.19	73.19	62.92	0	0	0	0	0	0	0	0	0	0	0	0	0	0	1	1	0	0	0
Part1-116	1	33	4	2	2		Right eye dominant	10	10	10	10	0	0.3	26	0.1	0.09	1	4	-0.55	-1.29	1.12	-0.17	-0.14	55.9	65.21	58.52	0	0	0	0	0	0	0	0	0	0	0	0	0	0	1	1	1	1	0
Part1-117	1	27	6	2	2		S	6	7	7	6.7	0	0.25	4	0.05	0.2	0.94	5	-0.95	0	0.69	-0.57	-0.42	42.09		42.09	0	1	1	0	0	0	1	0	1	0	0	1	5	0	1	1	0	0	0
Part1-117	1	27	6	2	2		S	10	10	8	9.3	0	0.2	3	0.05	0.15	0.96	5	-0.97	0	0.75	-0.49	-0.41	47.26		47.26	0	1	1	0	0	0	1	0	1	0	0	1	5	0	1	1	0	0	0
Part1-118	1	28	6	2	2		BUT	5	5	5	5	1	0.3	14	-0.18	-0.16	0.99	3	0.01	-1.09	1.61	0.14	-0.42	45.13	67.63	50.75	0	0	1	0	0	0	0	0	0	0	0	0	1	0	2	3	0	0	0
Part1-118	1	28	6	2	2		BUT	4	4	4	4	0	0.3	25	-0.18	-0.17	1	6									0	0	1	0	0	0	0	0	0	0	0	0	1	0	3	2	0	1	0
Part1-119	2	26	8	2	2		S	8	4	4	5.3	2	0.25	0	-0.08	0.11	0.93	15	-1.34	-2.88	2.56	-1.48	-0.1	57.63	72.26	64.31	0	1	0	0	0	0	0	0	0	0	0	1	2	0	3	3	0	0	0
Part1-119	2	26	8	2	2		S	5	6	6	5.7	1	0.2	0	-0.08	0.12	0.93	27	-1.25	-2.26	1.58	-0.99	-0.28	61.18	66.96	62.37	0	1	0	0	0	0	0	0	0	0	0	1	2	0	2	2	0	0	0
Part1-120	2	40	7	2	1		Left eye dominant	5	3	3	3.7	0	0.4	21	-0.18	-0.15	0.99	10	-0.08	-1.4	1.83	0.15	-0.13	45.8	60.92	50.98	0	3	0	0	0	0	2	0	0	1	0	2	8	0	0	0	0	0	0
Part1-120	2	40	7	2	1	1		2	2	2	2	0	0.4	18	-0.18	-0.15	0.99	12	-0.3	-1.45	1.78	0.07	-0.46	47.49	62.61	53.09	0	3	0	0	0	0	2	0	0	1	0	2	8	0	1	1	0	0	0
Part1-121	1	31	1	2	2		S	10	10	4	8	0		0	-0.08	0.03	0.96	6	-1.07	-2.48	1.98	-0.85	-0.57	46.65	63.22	51.56	0	0	0	0	0	0	0	0	0	0	0	0	0	1	0	1	0	1	0
Part1-121	1	31	1	2	2	2		6	9	7	7.3	0	0.2	9	0	-0.04	1.01	5	-0.36	-1.57	1.56	-0.27	-0.85	43.79	56.34	48.02	0	0	0	0	0	0	0	0	0	0	0	0	0	0	1	3	0	0	0
Part1-122	2	29	8	2	2		S	4	3	5	4	1	0.25	3	0			0									0	0	0	0	0	0	0	0	0	0	0	0	0	0	1	1	0	0	0
Part1-122	2	29	8	2	2	2		8	6	7	7	1	0.25	12	0.22	0.94	0.71	15	-5.4	-6.29	1.28	-5.28	-0.49	53.06	69.08	55.98	0	0	0	0	0	0	0	0	0	0	0	0	0	0	0	0	0	0	0
Part1-123	1	38	4	2	1	1		3	3	3	3	0	0.2	23	-0.08	-0.07	1	6	0.34	-0.46	1.21	0.48	-0.91	47.15	54.3	48.94	0	0	0	0	0	0	2	1	0	0	1	2	6	0	1	1	0	0	0
Part1-123	1	38	4	2	1		Right eye dominant	3	3	3	3	0	0.2	16	-0.18	-0.1	0.97	7	0.49	0	0.97	0.9	-0.51	48.58	#NULL!	49.37	0	0	0	0	0	0	2	1	0	0	1	2	6	0	1	2	0	0	0
Part1-124	1	33	4	1	1		BUT	6	6	6	6	0	0.2	35	0			0									0	2	0	0	1	0	1	0	0	1	0	1	6	0	1	3	0	0	0
Part1-124	1	33	4	1	1	1		3	3	4	3.3	0	0.2	35	-0.18	0.05	0.92	6	-0.35	-1.84	2.09	-0.19	-0.72	52.65	67.61	57.42	0	2	0	0	1	0	1	0	0	1	0	1	6	0	1	2	0	0	0
Part1-125	1	26	3	2	2		BUT	6	3	6	5	0	0.25	13	-0.18	-0.09	0.97	0	-0.08	-1.33	2.12	-0.11	-0.31	56.83	64.96	59.76	0	1	0	0	0	0	0	0	0	0	0	0	1	0	0	2	0	0	0
Part1-125	1	26	3	2	2		S	7	7	7	7	0	0.25	3	-0.18	-0.16	0.99	2	-0.1	-1.3	1.88	0.15	-0.19	54.84	60.05	56.95	0	1	0	0	0	0	0	0	0	0	0	0	1	0	1	2	0	1	0
Part1-126	1	27	5	2	2	2		7	7	10	8	0	0.3	35	-0.18	-0.18	1	11	-0.19	-1.34	1.64	0.11	-0.29	45.51	64.66	51.72	0	1	0	0	0	0	0	0	0	0	0	0	1	0	1	2	0	0	0
Part1-126	1	27	5	2	2		Right eye dominant	7	8	8	7.7	0	0.3	21	-0.18	-0.15	0.99	16	-0.57	-1.3	1.07	0.28	-0.42	50.24	69.72	52.05	0	1	0	0	0	0	0	0	0	0	0	0	1	0	1	2	0	0	0
Part1-127	1	29	8	1	2	2		5	10	10	8.3	1	0.2	11	-0.18	-0.07	0.96	0	-0.35	-1.3	1.5	-0.27	-0.79	47	63.55	51.42	1	0	0	0	0	0	0	0	0	0	0	1	2	0	0	1	0	0	0
Part1-127	1	29	8	1	2		S	10	10	10	10	0	0.2	0	-0.08	0.01	0.97	2	-0.51	-1.54	1.61	-0.31	-0.71	51.44	68.6	55.62	1	0	0	0	0	0	0	0	0	0	0	1	2	0	1	0	0	0	0
Part1-128	1	39	2	2	1		S	8	7	10	8.3	0	0.2	1													0	2	1	1	0	1	1	0	0	0	0	1	7	0	0	0	0	0	0
Part1-128	1	39	2	2	1		S	10	9	9	9.3	0	0.2	2													0	2	1	1	0	1	1	0	0	0	0	1	7	0	1	1	0	0	0
Part1-129	1	32	5	1	2		BUT	5	5	5	5	0	0.25	10	-0.18	-0.16	0.99	9	0.2	-0.92	1.7	0.37	-0.24	45.73	60.27	49.88	0	0	0	0	0	0	0	0	0	0	0	0	0	0	0	0	0	1	0
Part1-129	1	32	5	1	2	2		8	8	10	8.7	0	0.25	33	-0.18	-0.18	1	15	0.17	-0.77	1.39	0.47	-0.51	47.23	58.7	50.58	0	0	0	0	0	0	0	0	0	0	0	0	0	0	1	0	0	0	0
Part1-130	2	26	2	1	2	2		7	5	10	7.3	0	0.3	34	-0.18	-0.07	0.96	2	-0.23	-1.57	1.97	-0.07	-0.28	44.63	58.09	49.77	0	0	0	0	0	0	0	0	0	0	0	0	0	0	1	0	0	0	0
Part1-130	2	26	2	1	2		BUT	2	2	5	3	1	0.3	21													0	0	0	0	0	0	0	0	0	0	0	0	0	0	1	0	0	0	0
Part1-131	2	30	1	2	2	2		6	6	6	6	0	0.4	34	-0.18	-0.04	0.95	17	-0.24	-1.13	1.12	-0.06	-0.29	44.98	58.39	48.89	0	0	0	0	0	0	0	0	0	0	0	0	0	0	3	3	0	0	0
Part1-131	2	30	1	2	2		Right eye dominant	6	6	6	6	0	0.4	23	-0.08	0.12	0.93	27	-0.55	-1.29	1.08	-0.42	-0.61	54.01	56.77	54.47	0	0	0	0	0	0	0	0	0	0	0	0	0	0	2	2	0	0	0
Part1-133	1	41	4	1	1		S	4	4	4	4	0	0.3	3	-0.18	-0.16	0.99	4	-0.39	-1.61	1.78	-0.43	-0.41	54.46	65.68	57.05	0	0	1	0	0	0	2	1	0	0	0	2	6	0	2	2	0	0	0
Part1-133	1	41	4	1	1	1		4	4	5	4.3	0	0.3	6	-0.18	-0.18	1	4	-0.38	-1.49	2.01	-0.56	-0.22	62.37	66.53	63.59	0	0	1	0	0	0	2	1	0	0	0	2	6	0	3	2	0	0	0
